# Supplementary material for: Investigating the Potential Effects of F-53B on Pulmonary Arterial Hypertension Through Network Toxicology, Molecular Docking, and In Vitro Validation
Source: Toxics. 2026 May 29;14(6):477. doi: 10.3390/toxics14060477 (PMC13306741; doi:10.3390/toxics14060477)
Supplement: Supplementary file 1 [file toxics-14-00477-s001.zip]

Archive with 3 entries (2 files):
- toxics-4289299-supplementary/
- toxics-4289299-supplementary/Original Data S1.pdf
- toxics-4289299-supplementary/Supplementary Tables.pdf
